# Supplementary material for: Benefits of Steroid Therapy in COVID-19 Patients with Different PaO2/FiO2 Ratio at Admission
Source: J Clin Med. 2021 Jul 22;10(15):3236. doi: 10.3390/jcm10153236 (PMC8347049; doi:10.3390/jcm10153236)
Supplement: Supplementary file 1 [file jcm-10-03236-s001.zip]

Archive with 1 entries (1 files):
- jcm-1289139-supplementary.pdf
